# Supplementary material for: Hybrid Performance of an Immortalized F2 Rapeseed Population Is Driven by Additive, Dominance, and Epistatic Effects
Source: Front Plant Sci. 2017 May 18;8:815. doi: 10.3389/fpls.2017.00815 (PMC5435766; doi:10.3389/fpls.2017.00815)
Supplement: Supplementary Table 2 — Significant (Bonferroni–Holm significant level P < 0.1) marker-trait associations and the proportion of explained genotypic variance (GVE) detected in a genome-wide association mapping approach for seed yield. [file Table2.XLSX]

## Sheet: Sheet1
Supplementary Table S2 Significant (Bonferroni-Holm significant level P < 0.1) marker-trait associations and the proportion of explained genotypic variance (GVE) detected in a genome-wide association mapping approach for seed yield.
No.	Marker	Marker type	GVE	P value	Genetic bin code	Chr.	Physical position(bp)	Overlapped identified QTL in TN DH population*
1	Bn-A03-p334010	Additive	6.77	1.98e-05	single marker	chrA03	255422	NA
2	Bn-A07-p7542335	Additive	4.28	4.81e-05	single marker	chrA07	9240852	qBN24; qBY7; qOC144; qOC145; qPW27; qSW86; qSW87
3	Bn-scaff_20942_1-p185262	Dominance	6.51	1.19e-07	696	chrC02	11075145	qBN35; qOC158; qPN39
4	Bn-scaff_18807_1-p73328	Dominance	0.19	4.39e-07	single marker	NA	NA	NA
5	Bn-A02-p6871477	Dominance	0.45	7.39e-07	105	chrA02	3912791	qFT35; qPW16; qSY10; qSY11
6	Bn-A02-p5308168	Dominance	0.51	8.37e-07	single marker	chrA02	2428247	qMT20; qSW16; qSW15; qSY14
7	Bn-scaff_21261_1-p98385	Dominance	0.02	8.63e-07	single marker	NA	NA	NA
8	Bn-scaff_20942_1-p157408	Dominance	0.83	1.19e-06	694	chrC02	11098208	qPN42
9	Bn-A02-p6845953	Dominance	0.85	1.42e-06	104	chrA02	3887858	qFT35; qPW16; qSY10; qSY11
10	Bn-A02-p7595911	Dominance	0.98	1.99e-06	108	chrA02	4616973	qFT35; qPN12; qSW11; qSY10
11	Bn-A04-p6340854	Dominance	6.47	2.3e-06	255	chrA04	7570562	NA
12	Bn-A04-p9232024	Dominance	0.68	3.29e-06	258	chrA04	10346911	qDT48; qMT32; qOC137; qPNM9; qSN29
13	Bn-A04-p4909402	Dominance	~0	3.46e-06	253	chrA04	5023593	qOC138
14	Bn-A01-p3782356	Dominance	13.77	4.84e-06	34	chrA01	3432063	qFT3; qSN3
15	Bn-A04-p3990611	Dominance	0.04	4.99e-06	252	chrA04	3587855	qOC138; qPNM10
16	Bn-scaff_16269_1-p600151	Dominance	1.17	8.09e-06	single marker	chrC02	6013759	qPN40
17	Bn-A02-p8404663	Dominance	1.36	1.02e-05	113	chrA02	5356585	qDT23; qDT25; qFBH5; qFT26; qFT27; qFT28; qFT29; qFT30; qRBH5; qSW10
18	Bn-A04-p8700128	Dominance	0.53	1.43e-05	1018	NA	NA	NA
19	Bn-A02-p5304300	Dominance	0.02	1.52e-05	92	chrA02	2424380	qMT20; qSW15; qSW16; qSY14
20	Bn-A01-p4419443	Dominance	0.06	1.55e-05	38	chrA01	4049851	qFT2; qMT5; qMT6; qPH4
21	Bn-scaff_17637_1-p204439	Dominance	0.19	1.63e-05	945	chrC08	12326547	qDT108; qFT139; qFT140; qFT141; qFT142; qSN68; qSY63; qSY64
22	Bn-A04-p7965197	Dominance	0.81	1.66e-05	256	chrA04	9285522	qDT48
23	Bn-A04-p3630793	Dominance	~0	1.73e-05	251	chrA04	3299181	qOC138; qPNM10
24	Bn-A04-p1274596	Dominance	1.49	2.11e-05	single marker	chrA04	1036245	qSW68; qSW69
25	Bn-A04-p8287776	Dominance	0.04	2.21e-05	257	chrA04	9607147	qDT48; qMT32
26	Bn-A01-p5480514	Dominance	0.45	2.46e-05	43	chrA01	5042556	qSW2
27	Bn-A04-p1215863	Dominance	0.06	2.73e-05	single marker	chrA04	966615	qSW68; qSW69; qSW70
28	Bn-scaff_16534_1-p2320270	Dominance	5.62	2.78e-05	single marker	chrC04	4906948	NA
29	Bn-A01-p5678678	Dominance	0.11	3.15e-05	44	chrA01	5185884	qSW2
30	Bn-A04-p3235336	Dominance	~0	3.32e-05	250	chrA04	2906534	qOC138
31	Bn-scaff_16934_1-p93003	Dominance	0.04	3.44e-05	693	chrC02	5869610	qOC158
32	Bn-A01-p4077105	Dominance	0.04	3.44e-05	36	chrA01	3740480	qFBH1; qPH5; qPN5; qRBH1
33	Bn-A01-p8058255	Dominance	~0	5.53e-05	50	chrA01	7238500	qOC12; qOC14; qPRO1; qPW1
34	Bn-A01-p4659972	Dominance	0.74	6.56e-05	39	chrA01	4279895	qFT2; qOC16; qPW3; qSW2
*means the overlapped QTL identified in TN DH population previously by Luo et al (unpublished).
