# Supplementary material for: Hybrid Performance of an Immortalized F2 Rapeseed Population Is Driven by Additive, Dominance, and Epistatic Effects
Source: Front Plant Sci. 2017 May 18;8:815. doi: 10.3389/fpls.2017.00815 (PMC5435766; doi:10.3389/fpls.2017.00815)
Supplement: Supplementary Table 3 — Significant (Bonferroni–Holm significant level P < 0.1) epistasis interaction the proportion of explained genotypic variance (GVE) detected in a genome-wide-association mapping approach for seed yield. [file Table3.XLSX]

## Sheet: Epi Pvalues and PVE
Supplementary Table S3 Significant (Bonferroni-Holm significant level P < 0.1) epistasis interaction the proportion of explained genotypic variance (GVE) detected in a genome-wide association mapping approach for seed yield.
No.	Marker 1	Genetic bin code 1	chr_Bin 1	Physical position (bp) 1	Marker 2	Genetic bin code 2	chr_Bin 2	Physical position (bp) 2	Interaction type*	P value	GVE	Previously identified QTL in TN DH population** in Locus 1	Previously identified QTL in TN DH population in Locus 2
1	Bn-A01-p23842865	80	chrA01	19908475	Bn-A03-p25474850	225	chrA03	23842783	IntAA	1.44783e-05	2.15	qOC3; qSW1; qSY1	qBY5
2	Bn-A01-p24504495	81	chrA01	20308732	Bn-A03-p22975377	217	chrA03	21755930	IntAA	1.23046e-05	2.55	qOC2; qOC3; qPH1; qSN2; qSW1; qSY1	qPN24
3	Bn-A01-p24504495	81	chrA01	20308732	Bn-A03-p23980912	220	chrA03	22622397	IntAA	7.94684e-06	2.6	qOC2; qOC3; qPH1; qSN2; qSW1; qSY1	qBY5
4	Bn-A01-p24504495	81	chrA01	20308732	Bn-A03-p24780067	223	chrA03	23230739	IntAA	8.25723e-06	2.49	qOC2; qOC3; qPH1; qSN2; qSW1; qSY1	qBY5
5	Bn-A01-p24504495	81	chrA01	20308732	Bn-A03-p24809290	224	chrA03	23264990	IntAA	8.25723e-06	2.49	qOC2; qOC3; qPH1; qSN2; qSW1; qSY1	qBY5
6	Bn-A01-p24504495	81	chrA01	20308732	Bn-A03-p25474850	225	chrA03	23842783	IntAA	1.98187e-06	2.85	qOC2; qOC3; qPH1; qSN2; qSW1; qSY1	qBY5
7	Bn-A01-p24504495	81	chrA01	20308732	Bn-A03-p25614406	1002	NA	NA	IntAA	8.75564e-06	2.15	qOC2; qOC3; qPH1; qSN2; qSW1; qSY1	NA
8	Bn-A01-p24504495	81	chrA01	20308732	Bn-A03-p26133346	227	chrA03	24475319	IntAA	7.21014e-06	2.64	qOC2; qOC3; qPH1; qSN2; qSW1; qSY1	qBY5; qSW50
9	Bn-A01-p24504495	81	chrA01	20308732	Bn-A03-p26567993	single marker	chrA03	24930610	IntAA	1.38747e-05	2.4	qOC2; qOC3; qPH1; qSN2; qSW1; qSY1	qBY5
10	Bn-A01-p24696367	single marker	chrA01	20464356	Bn-A03-p22975377	217	chrA03	21755930	IntAA	8.70085e-06	2.7	qOC2; qOC3; qPH1; qSN2; qSW1; qSY1	qPN24
11	Bn-A01-p24696367	single marker	chrA01	20464356	Bn-A03-p23980912	220	chrA03	22622397	IntAA	4.55944e-06	2.96	qOC2; qOC3; qPH1; qSN2; qSW1; qSY1	qBY5
12	Bn-A01-p24696367	single marker	chrA01	20464356	Bn-A03-p24117554	221	chrA03	22712165	IntAA	1.11344e-05	2.72	qOC2; qOC3; qPH1; qSN2; qSW1; qSY1	qBY5
13	Bn-A01-p24696367	single marker	chrA01	20464356	Bn-A03-p25474850	225	chrA03	23842783	IntAA	1.40173e-05	2.38	qOC2; qOC3; qPH1; qSN2; qSW1; qSY1	qBY5
14	Bn-A03-p24117554	221	chrA03	22712165	Bn-scaff_23103_1-p2186	single marker	chrC09	21377462	IntAA	1.5667e-05	6.81	qBY5	qPN53
15	Bn-A03-p24345237	222	chrA03	22879257	Bn-scaff_23103_1-p2186	single marker	chrC09	21377462	IntAA	1.27796e-05	6.96	qBY5	qPN53
16	Bn-A03-p25614406	1002	NA	NA	Bn-scaff_23103_1-p2186	single marker	chrC09	21377462	IntAA	1.39958e-05	7.06	NA	qPN53
17	Bn-A03-p25640844	226	chrA03	24005639	Bn-scaff_23103_1-p2186	single marker	chrC09	21377462	IntAA	1.65712e-05	7.13	qBY5	qPN53
18	Bn-A05-p2804703	1026	NA	NA	Bn-scaff_15803_1-p811739	58	chrA01	9471359	IntAA	1.54023e-05	5.72	NA	qMT2
19	Bn-A02-p18966918	130	chrA02	17970989	Bn-scaff_17799_1-p1331277	898	chrC06	35234537	IntA1D2	1.17114e-05	2.91	qPH17; qPH15; qSN14; qSY7	qFT106; qFT107; qPNM31
20	Bn-A02-p8967830	1037	NA	NA	Bn-A03-p7482812	169	chrA03	6785381	IntA1D2	1.66908e-05	5.06	NA	qPH20; qSW29
21	Bn-A03-p12518314	187	chrA03	11636587	Bn-A09-p26133745	573	chrA09	24197901	IntA1D2	1.70378e-05	1.7	qFT62; qMT25; qOC31; qPN19; qSN22; qSW38; qSW39	qBN16; qPN33
22	Bn-A03-p12518314	187	chrA03	11636587	Bn-A09-p26727566	single marker	NA	NA	IntA1D2	1.41713e-05	1.53	qFT62; qMT25; qOC31; qPN19; qSN22; qSW38; qSW39	NA
23	Bn-A03-p12518314	187	chrA03	11636587	Bn-A09-p27944522	single marker	chrA09	25872540	IntA1D2	1.36516e-05	1.47	qFT62; qMT25; qOC31; qPN19; qSN22; qSW38; qSW39	qOC150; qPH40; qPH41; qPH-LP16; qSY41; qSY42; qPH42
24	Bn-A03-p12518314	187	chrA03	11636587	Bn-A09-p28127211	single marker	chrA09	26047486	IntA1D2	1.16794e-05	1.57	qFT62; qMT25; qOC31; qPN19; qSN22; qSW38; qSW39	qOC150; qPH42; qPH41; qPH-LP16; qSY42
25	Bn-A03-p12518314	187	chrA03	11636587	Bn-A09-p29019543	single marker	NA	NA	IntA1D2	1.50512e-05	2.77	qFT62; qMT25; qOC31; qPN19; qSN22; qSW38; qSW39	NA
26	Bn-A03-p25640844	226	chrA03	24005639	Bn-scaff_16215_1-p77959	1023	NA	NA	IntA1D2	1.00197e-05	2.74	qBY5	NA
27	Bn-A03-p26567993	single marker	chrA03	24930610	Bn-scaff_17109_1-p1930043	997	chrC09	45225065	IntA1D2	1.37195e-05	3.62	qBY5; qSW50	qBN62; qBN63; qBN65; qBN69; qDT112; qFT148; qPNM40; qSW150; qSY73
28	Bn-A03-p26763577	228	chrA03	25175835	Bn-scaff_17109_1-p1930043	997	chrC09	45225065	IntA1D2	8.50574e-06	2.83	qBY5	qBN62; qBN63; qBN65; qBN69; qDT112; qFT148; qPNM40; qSW150; qSY73
29	Bn-A03-p26763577	228	chrA03	25175835	Bn-scaff_17109_2-p319791	999	chrC09	45916377	IntA1D2	6.49124e-06	2.06	qBY5	qBN63; qBN65; qBN66; qBN67; qBN69; qBY23; qDT112; qDT115; qFT148; qFT149; qFT157; qMT105; qMT106; qMT108; qMT109; qOC167; qPN57; qPNM40; qRBH20; qSW151; qSY73; qSY74
30	Bn-A03-p26763577	228	chrA03	25175835	Bn-scaff_17109_2-p368795	998	chrC09	45863180	IntA1D2	5.39644e-06	2.23	qBY5	qBN63; qBN65; qBN67; qBN69; qBY23; qDT112; qDT113; qFT148; qFT149; qFT150; qFT151; qFT152; qFT153; qFT154; qFT155; qFT156; qFT157; qMT104; qMT105; qMT106; qMT108; qMT109; qOC167; qPN57; qPNM40; qSW150; qSW151; qSY73; qSY74
31	Bn-A03-p27438081	229	chrA03	25716275	Bn-scaff_17109_2-p319791	999	chrC09	45916377	IntA1D2	1.44961e-05	2.28	qBY5; qFT69; qPN26	qBN63; qBN65; qBN66; qBN67; qBN69; qBY23; qDT112; qDT115; qFT148; qFT149; qFT157; qMT105; qMT106; qMT108; qMT109; qOC167; qPN57; qPNM40; qRBH20; qSW151; qSY73; qSY74
32	Bn-A03-p27438081	229	chrA03	25716275	Bn-scaff_17109_2-p368795	998	chrC09	45863180	IntA1D2	1.12952e-05	2.47	qBY5; qFT69; qPN26	qBN63; qBN65; qBN67; qBN69; qBY23; qDT112; qDT113; qFT148; qFT149; qFT150; qFT151; qFT152; qFT153; qFT154; qFT155; qFT156; qFT157; qMT104; qMT105; qMT106; qMT108; qMT109; qOC167; qPN57; qPNM40; qSW150; qSW151; qSY73; qSY74
33	Bn-A05-p3494729	1038	NA	NA	Bn-scaff_17799_1-p1662188	894	chrC06	34898250	IntA1D2	1.30847e-05	5.15	NA	qFT109; qOC129; qPNM31
34	Bn-A05-p3617320	324	chrA05	3537248	Bn-scaff_17799_1-p1662188	894	chrC06	34898250	IntA1D2	1.65231e-05	4.81	qBN12	qFT109; qOC129; qPNM31
35	Bn-A05-p4937055	328	chrA05	4796601	Bn-scaff_17799_1-p1662188	894	chrC06	34898250	IntA1D2	1.60152e-05	4.51	NA	qFT109; qOC129; qPNM31
36	Bn-A05-p5135426	single marker	chrA05	4949896	Bn-scaff_17799_1-p1662188	894	chrC06	34898250	IntA1D2	1.56656e-05	4.55	NA	qFT109; qOC129; qPNM31
37	Bn-scaff_15908_1-p755460	792	chrC04	5898970	Bn-scaff_17799_1-p1662188	894	chrC06	34898250	IntA1D2	4.28685e-06	5.72	NA	qFT109; qOC129; qPNM31
38	Bn-scaff_17526_1-p1147911	single marker	chrC09	1419455	Bn-scaff_17526_1-p860459	977	chrC09	1679866	IntA1D2	1.99013e-06	6	qFT146; qOC131; qRBH19; qSY67	qFT146; qOC131; qOC166; qRBH19; qSY67
39	Bn-A01-p25517270	90	chrC04	47781979	Bn-scaff_16714_1-p112449	240	chrA04	542204	IntA2D1	1.14854e-05	3.87	NA	qSW68; qSW69; qSW70
40	Bn-A01-p25517270	90	chrC04	47781979	Bn-scaff_17686_1-p237552	single marker	chrC04	13732348	IntA2D1	1.70289e-05	3.68	NA	NA
41	Bn-A01-p25517270	90	chrC04	47781979	Bn-scaff_17827_1-p634100	single marker	NA	NA	IntA2D1	1.6951e-05	7.15	NA	NA
42	Bn-A02-p15766649	single marker	chrA02	12181872	Bn-A06-p1892464	367	chrA06	1846468	IntA2D1	1.57051e-05	2.66	qPW13; qSR27	qOC45; qPH27; qSW79
43	Bn-A02-p6500009	101	chrC02	6343399	Bn-A10-p7186465	613	chrA10	8786714	IntA2D1	1.63327e-05	7.4	qBY9; qPN39	qFT16; qFT18; qOC22; qOC134; qSY4
44	Bn-A03-p10008905	176	chrA03	9203393	Bn-scaff_16394_1-p1442938	814	chrC04	32878011	IntA2D1	1.69907e-05	2.74	qBN8; qFT59; qMT25; qPH-LP7; qSW33; qSW34; qSW35	qSN57
45	Bn-A03-p10008905	176	chrA03	9203393	Bn-scaff_16394_1-p623306	single marker	chrC04	31861637	IntA2D1	1.55351e-05	2.68	qBN8; qFT59; qMT25; qPH-LP7; qSW33; qSW34; qSW35	qSN57
46	Bn-A03-p3131450	153	chrA03	2702453	Bn-scaff_15908_1-p289000	791	chrC04	5444153	IntA2D1	1.58669e-05	3.89	qFBH10; qFT45; qOC29; qOC30; qPN16; qSY20	NA
47	Bn-A03-p3131450	153	chrA03	2702453	Bn-scaff_16534_1-p2320270	single marker	chrC04	4906948	IntA2D1	1.64545e-05	4.23	qFBH10; qFT45; qOC29; qOC30; qPN16; qSY20	NA
48	Bn-A03-p3544165	single marker	chrA03	3108860	Bn-scaff_16888_1-p1382480	828	chrC04	45532698	IntA2D1	8.4938e-06	2.91	qFBH10; qFT47; qOC29; qPN16; qSW28; qSY20	qOC125
49	Bn-A03-p3571859	single marker	chrC03	4255452	Bn-scaff_16888_1-p1382480	828	chrC04	45532698	IntA2D1	1.61996e-05	3.34	qBY11	qOC125
50	Bn-A03-p3801626	single marker	chrA03	3356534	Bn-scaff_16888_1-p1382480	828	chrC04	45532698	IntA2D1	1.47904e-05	2.91	qFT47; qOC29; qPN16; qSW28; qSY20	qOC125
51	Bn-A03-p3951816	155	chrA03	3513410	Bn-scaff_16394_1-p623306	single marker	chrC04	31861637	IntA2D1	1.49651e-05	3.26	qFT47; qOC29; qPN16; qSW28; qSY20	qSN57
52	Bn-A03-p3951816	155	chrA03	3513410	Bn-scaff_16888_1-p1382480	828	chrC04	45532698	IntA2D1	3.10639e-06	3.66	qFT47; qOC29; qPN16; qSW28; qSY20	qOC125
53	Bn-A03-p3951816	155	chrA03	3513410	Bn-scaff_16888_1-p1419203	single marker	NA	NA	IntA2D1	6.83821e-06	3.77	qFT47; qOC29; qPN16; qSW28; qSY20	NA
54	Bn-A03-p4116886	156	chrA03	3645854	Bn-scaff_16394_1-p1442938	814	chrC04	32878011	IntA2D1	5.20206e-06	3.98	qFT47; qOC29; qPN16; qSW28; qSY20	qSN57
55	Bn-A03-p4116886	156	chrA03	3645854	Bn-scaff_16394_1-p623306	single marker	chrC04	31861637	IntA2D1	3.97333e-06	3.94	qFT47; qOC29; qPN16; qSW28; qSY20	qSN57
56	Bn-A03-p4116886	156	chrA03	3645854	Bn-scaff_16876_1-p1293441	single marker	chrC04	33676601	IntA2D1	7.81373e-06	4.15	qFT47; qOC29; qPN16; qSW28; qSY20	qSN57
57	Bn-A03-p4116886	156	chrA03	3645854	Bn-scaff_16888_1-p1382480	828	chrC04	45532698	IntA2D1	3.28126e-06	3.62	qFT47; qOC29; qPN16; qSW28; qSY20	qOC125
58	Bn-A03-p4116886	156	chrA03	3645854	Bn-scaff_16888_1-p1419203	single marker	NA	NA	IntA2D1	7.02737e-06	3.74	qFT47; qOC29; qPN16; qSW28; qSY20	NA
59	Bn-A03-p4205159	157	chrA03	3744070	Bn-scaff_16394_1-p1442938	814	chrC04	32878011	IntA2D1	1.0648e-05	3.36	qFT47; qOC29; qPN16; qSW28; qSY20	qSN57
60	Bn-A03-p4205159	157	chrA03	3744070	Bn-scaff_16394_1-p623306	single marker	chrC04	31861637	IntA2D1	8.25238e-06	3.34	qFT47; qOC29; qPN16; qSW28; qSY20	qSN57
61	Bn-A03-p4205159	157	chrA03	3744070	Bn-scaff_16876_1-p1293441	single marker	chrC04	33676601	IntA2D1	1.67631e-05	3.51	qFT47; qOC29; qPN16; qSW28; qSY20	qSN57
62	Bn-A03-p4205159	157	chrA03	3744070	Bn-scaff_16888_1-p1382480	828	chrC04	45532698	IntA2D1	1.76755e-06	3.7	qFT47; qOC29; qPN16; qSW28; qSY20	qOC125
63	Bn-A03-p4205159	157	chrA03	3744070	Bn-scaff_16888_1-p1419203	single marker	NA	NA	IntA2D1	4.29844e-06	3.77	qFT47; qOC29; qPN16; qSW28; qSY20	NA
64	Bn-A03-p4205159	157	chrA03	3744070	Bn-scaff_16888_1-p1419612	289	chrC04	45590726	IntA2D1	1.35305e-05	3.17	qFT47; qOC29; qPN16; qSW28; qSY20	qOC125
65	Bn-A03-p4244641	158	chrA03	3782214	Bn-scaff_16888_1-p1382480	828	chrC04	45532698	IntA2D1	6.36199e-06	3.21	qFT47; qOC29; qPN16; qSW28; qSY20	qOC125
66	Bn-A03-p4244641	158	chrA03	3782214	Bn-scaff_16888_1-p1419203	single marker	NA	NA	IntA2D1	1.26271e-05	3.34	qFT47; qOC29; qPN16; qSW28; qSY20	NA
67	Bn-A03-p4809473	159	chrA03	4294954	Bn-scaff_16394_1-p1442938	814	chrC04	32878011	IntA2D1	1.04285e-05	2.38	qBN7; qFT54; qFT55; qPH20; qSW29	qSN57
68	Bn-A03-p4809473	159	chrA03	4294954	Bn-scaff_16394_1-p623306	single marker	chrC04	31861637	IntA2D1	9.03561e-06	2.36	qBN7; qFT54; qFT55; qPH20; qSW29	qSN57
69	Bn-A03-p4809473	159	chrA03	4294954	Bn-scaff_16888_1-p1382480	828	chrC04	45532698	IntA2D1	5.76395e-06	2.53	qBN7; qFT54; qFT55; qPH20; qSW29	qOC125
70	Bn-A03-p4809473	159	chrA03	4294954	Bn-scaff_16888_1-p1419203	single marker	NA	NA	IntA2D1	1.19454e-05	2.66	qBN7; qFT54; qFT55; qPH20; qSW29	NA
71	Bn-A03-p4809473	159	chrA03	4294954	Bn-scaff_18776_1-p246454	810	chrC04	29694180	IntA2D1	9.16538e-06	2.96	qBN7; qFT54; qFT55; qPH20; qSW29	qSN57
72	Bn-A03-p5045095	single marker	chrA03	4478545	Bn-scaff_15712_8-p195672	809	chrC04	28516321	IntA2D1	1.18646e-05	2.94	qBN7; qFT54; qFT55; qPH20; qSW29	qSN57
73	Bn-A03-p5045095	single marker	chrA03	4478545	Bn-scaff_15779_1-p158973	811	chrC04	30210763	IntA2D1	8.59766e-06	2.85	qBN7; qFT54; qFT55; qPH20; qSW29	qSN57
74	Bn-A03-p5045095	single marker	chrA03	4478545	Bn-scaff_16394_1-p1442938	814	chrC04	32878011	IntA2D1	4.97193e-06	2.74	qBN7; qFT54; qFT55; qPH20; qSW29	qSN57
75	Bn-A03-p5045095	single marker	chrA03	4478545	Bn-scaff_16394_1-p308897	single marker	chrC04	31708929	IntA2D1	1.34941e-05	2.19	qBN7; qFT54; qFT55; qPH20; qSW29	qSN57
76	Bn-A03-p5045095	single marker	chrA03	4478545	Bn-scaff_16394_1-p623306	single marker	chrC04	31861637	IntA2D1	4.25351e-06	2.7	qBN7; qFT54; qFT55; qPH20; qSW29	qSN57
77	Bn-A03-p5045095	single marker	chrA03	4478545	Bn-scaff_16876_1-p1293441	single marker	chrC04	33676601	IntA2D1	1.39142e-05	3.17	qBN7; qFT54; qFT55; qPH20; qSW29	qSN57
78	Bn-A03-p5045095	single marker	chrA03	4478545	Bn-scaff_16888_1-p1382480	828	chrC04	45532698	IntA2D1	1.91358e-06	2.87	qBN7; qFT54; qFT55; qPH20; qSW29	qOC125
79	Bn-A03-p5045095	single marker	chrA03	4478545	Bn-scaff_16888_1-p1419203	single marker	NA	NA	IntA2D1	3.98713e-06	3.02	qBN7; qFT54; qFT55; qPH20; qSW29	NA
80	Bn-A03-p5045095	single marker	chrA03	4478545	Bn-scaff_16888_1-p1419612	289	chrC04	45590726	IntA2D1	1.23171e-05	2.49	qBN7; qFT54; qFT55; qPH20; qSW29	qOC125
81	Bn-A03-p5045095	single marker	chrA03	4478545	Bn-scaff_18776_1-p246454	810	chrC04	29694180	IntA2D1	4.42769e-06	3.32	qBN7; qFT54; qFT55; qPH20; qSW29	qSN57
82	Bn-A03-p5952923	163	chrA03	5366395	Bn-scaff_16394_1-p623306	single marker	chrC04	31861637	IntA2D1	1.60017e-05	2.3	qDT37; qDT38; qFT55; qPH20; qSW29	qSN57
83	Bn-A03-p5952923	163	chrA03	5366395	Bn-scaff_16888_1-p1382480	828	chrC04	45532698	IntA2D1	9.49341e-06	2.51	qDT37; qDT38; qFT55; qPH20; qSW29	qOC125
84	Bn-A03-p5952923	163	chrA03	5366395	Bn-scaff_18776_1-p246454	810	chrC04	29694180	IntA2D1	1.55214e-05	2.89	qDT37; qDT38; qFT55; qPH20; qSW29	qSN57
85	Bn-A03-p7248970	166	chrA03	6521635	Bn-scaff_15712_8-p195672	809	chrC04	28516321	IntA2D1	9.90712e-06	2.89	qFT56; qPH20; qSW29	qSN57
86	Bn-A03-p7248970	166	chrA03	6521635	Bn-scaff_15779_1-p158973	811	chrC04	30210763	IntA2D1	7.41639e-06	2.81	qFT56; qPH20; qSW29	qSN57
87	Bn-A03-p7248970	166	chrA03	6521635	Bn-scaff_15908_1-p289000	791	chrC04	5444153	IntA2D1	1.53692e-05	4	qFT56; qPH20; qSW29	NA
88	Bn-A03-p7248970	166	chrA03	6521635	Bn-scaff_16394_1-p1442938	814	chrC04	32878011	IntA2D1	3.87224e-06	2.74	qFT56; qPH20; qSW29	qSN57
89	Bn-A03-p7248970	166	chrA03	6521635	Bn-scaff_16394_1-p308897	single marker	chrC04	31708929	IntA2D1	1.2088e-05	2.15	qFT56; qPH20; qSW29	qSN57
90	Bn-A03-p7248970	166	chrA03	6521635	Bn-scaff_16394_1-p623306	single marker	chrC04	31861637	IntA2D1	3.41638e-06	2.7	qFT56; qPH20; qSW29	qSN57
91	Bn-A03-p7248970	166	chrA03	6521635	Bn-scaff_16534_1-p1183510	788	chrC04	3797371	IntA2D1	6.94038e-06	5.23	qFT56; qPH20; qSW29	NA
92	Bn-A03-p7248970	166	chrA03	6521635	Bn-scaff_16534_1-p1313406	single marker	NA	NA	IntA2D1	1.21195e-05	5.21	qFT56; qPH20; qSW29	NA
93	Bn-A03-p7248970	166	chrA03	6521635	Bn-scaff_16534_1-p1468318	789	chrC04	4106827	IntA2D1	6.12587e-06	5.02	qFT56; qPH20; qSW29	NA
94	Bn-A03-p7248970	166	chrA03	6521635	Bn-scaff_16534_1-p1901223	790	chrC04	4551342	IntA2D1	7.32128e-06	5.11	qFT56; qPH20; qSW29	NA
95	Bn-A03-p7248970	166	chrA03	6521635	Bn-scaff_16534_1-p2320270	single marker	chrC04	4906948	IntA2D1	1.20647e-05	4.6	qFT56; qPH20; qSW29	NA
96	Bn-A03-p7248970	166	chrA03	6521635	Bn-scaff_16876_1-p1293441	single marker	chrC04	33676601	IntA2D1	9.58119e-06	3.23	qFT56; qPH20; qSW29	qSN57
97	Bn-A03-p7248970	166	chrA03	6521635	Bn-scaff_16888_1-p1382480	828	chrC04	45532698	IntA2D1	5.41482e-06	2.83	qFT56; qPH20; qSW29	qOC125
98	Bn-A03-p7248970	166	chrA03	6521635	Bn-scaff_16888_1-p1419203	single marker	NA	NA	IntA2D1	9.37612e-06	3	qFT56; qPH20; qSW29	NA
99	Bn-A03-p7248970	166	chrA03	6521635	Bn-scaff_17180_1-p14566	808	chrC04	25961213	IntA2D1	1.51881e-05	3.13	qFT56; qPH20; qSW29	qSN57
100	Bn-A03-p7248970	166	chrA03	6521635	Bn-scaff_18776_1-p246454	810	chrC04	29694180	IntA2D1	3.66534e-06	3.3	qFT56; qPH20; qSW29	qSN57
101	Bn-A03-p7458972	168	chrA03	6757069	Bn-scaff_15712_8-p195672	809	chrC04	28516321	IntA2D1	9.87612e-06	2.94	qPH20; qSW29	qSN57
102	Bn-A03-p7458972	168	chrA03	6757069	Bn-scaff_15779_1-p158973	811	chrC04	30210763	IntA2D1	6.91391e-06	2.87	qPH20; qSW29	qSN57
103	Bn-A03-p7458972	168	chrA03	6757069	Bn-scaff_15908_1-p289000	791	chrC04	5444153	IntA2D1	1.04192e-05	4.17	qPH20; qSW29	NA
104	Bn-A03-p7458972	168	chrA03	6757069	Bn-scaff_16394_1-p1442938	814	chrC04	32878011	IntA2D1	4.65255e-06	2.72	qPH20; qSW29	qSN57
105	Bn-A03-p7458972	168	chrA03	6757069	Bn-scaff_16394_1-p308897	single marker	chrC04	31708929	IntA2D1	1.29992e-05	2.19	qPH20; qSW29	qSN57
106	Bn-A03-p7458972	168	chrA03	6757069	Bn-scaff_16394_1-p623306	single marker	chrC04	31861637	IntA2D1	4.12526e-06	2.68	qPH20; qSW29	qSN57
107	Bn-A03-p7458972	168	chrA03	6757069	Bn-scaff_16534_1-p1183510	788	chrC04	3797371	IntA2D1	4.32476e-06	5.45	qPH20; qSW29	NA
108	Bn-A03-p7458972	168	chrA03	6757069	Bn-scaff_16534_1-p1313406	single marker	NA	NA	IntA2D1	7.76137e-06	5.4	qPH20; qSW29	NA
109	Bn-A03-p7458972	168	chrA03	6757069	Bn-scaff_16534_1-p1468318	789	chrC04	4106827	IntA2D1	3.7031e-06	5.23	qPH20; qSW29	NA
110	Bn-A03-p7458972	168	chrA03	6757069	Bn-scaff_16534_1-p1901223	790	chrC04	4551342	IntA2D1	4.22165e-06	5.32	qPH20; qSW29	NA
111	Bn-A03-p7458972	168	chrA03	6757069	Bn-scaff_16534_1-p2320270	single marker	chrC04	4906948	IntA2D1	8.80113e-06	4.77	qPH20; qSW29	NA
112	Bn-A03-p7458972	168	chrA03	6757069	Bn-scaff_16534_1-p666334	787	chrC04	3231485	IntA2D1	1.16388e-05	4.85	qPH20; qSW29	NA
113	Bn-A03-p7458972	168	chrA03	6757069	Bn-scaff_16876_1-p1293441	single marker	chrC04	33676601	IntA2D1	1.12468e-05	3.23	qPH20; qSW29	qSN57
114	Bn-A03-p7458972	168	chrA03	6757069	Bn-scaff_18776_1-p246454	810	chrC04	29694180	IntA2D1	3.58525e-06	3.36	qPH20; qSW29	qSN57
115	Bn-A03-p7458972	168	chrA03	6757069	Bn-scaff_19821_1-p96192	single marker	NA	NA	IntA2D1	1.49411e-05	3.34	qPH20; qSW29	NA
116	Bn-A03-p7458972	168	chrA03	6757069	Bn-Scaffold017342-p9	single marker	NA	NA	IntA2D1	1.57233e-05	4.51	qPH20; qSW29	NA
117	Bn-A03-p7482812	169	chrA03	6785381	Bn-scaff_15908_1-p289000	791	chrC04	5444153	IntA2D1	1.48051e-05	3.79	qPH20; qSW29	NA
118	Bn-A03-p7482812	169	chrA03	6785381	Bn-scaff_16534_1-p1183510	788	chrC04	3797371	IntA2D1	7.18476e-06	4.89	qPH20; qSW29	NA
119	Bn-A03-p7482812	169	chrA03	6785381	Bn-scaff_16534_1-p1313406	single marker	NA	NA	IntA2D1	1.23144e-05	4.89	qPH20; qSW29	NA
120	Bn-A03-p7482812	169	chrA03	6785381	Bn-scaff_16534_1-p1468318	789	chrC04	4106827	IntA2D1	6.38413e-06	4.74	qPH20; qSW29	NA
121	Bn-A03-p7482812	169	chrA03	6785381	Bn-scaff_16534_1-p1901223	790	chrC04	4551342	IntA2D1	6.79156e-06	4.83	qPH20; qSW29	NA
122	Bn-A03-p7482812	169	chrA03	6785381	Bn-scaff_16534_1-p2320270	single marker	chrC04	4906948	IntA2D1	1.20942e-05	4.34	qPH20; qSW29	NA
123	Bn-A03-p7482812	169	chrA03	6785381	Bn-scaff_16534_1-p666334	787	chrC04	3231485	IntA2D1	4.93564e-06	4.87	qPH20; qSW29	NA
124	Bn-A03-p7482812	169	chrA03	6785381	Bn-Scaffold017342-p9	single marker	NA	NA	IntA2D1	6.96401e-06	4.53	qPH20; qSW29	NA
125	Bn-A03-p7799483	single marker	chrA03	7092224	Bn-scaff_16534_1-p1183510	788	chrC04	3797371	IntA2D1	1.54401e-05	4.6	qSW29	NA
126	Bn-A03-p7799483	single marker	chrA03	7092224	Bn-scaff_16534_1-p1468318	789	chrC04	4106827	IntA2D1	1.37533e-05	4.49	qSW29	NA
127	Bn-A03-p7799483	single marker	chrA03	7092224	Bn-scaff_16534_1-p1901223	790	chrC04	4551342	IntA2D1	1.39217e-05	4.57	qSW29	NA
128	Bn-A03-p7799483	single marker	chrA03	7092224	Bn-scaff_16534_1-p666334	787	chrC04	3231485	IntA2D1	1.08506e-05	4.55	qSW29	NA
129	Bn-A03-p7799483	single marker	chrA03	7092224	Bn-Scaffold017342-p9	single marker	NA	NA	IntA2D1	1.50197e-05	4.26	qSW29	NA
130	Bn-A03-p7806058	170	chrA03	7098892	Bn-scaff_16534_1-p666334	787	chrC04	3231485	IntA2D1	1.65342e-05	4.34	qSW29; qSW30	NA
131	Bn-A03-p9243701	175	chrA03	8525535	Bn-scaff_15779_1-p158973	811	chrC04	30210763	IntA2D1	1.72664e-05	3.38	qFT58; qFT59; qFT60; qMT25; qPN18; qSW33	qSN57
132	Bn-A03-p9243701	175	chrA03	8525535	Bn-scaff_15908_1-p289000	791	chrC04	5444153	IntA2D1	9.5351e-06	3.74	qFT58; qFT59; qFT60; qMT25; qPN18; qSW33	NA
133	Bn-A03-p9243701	175	chrA03	8525535	Bn-scaff_16394_1-p1442938	814	chrC04	32878011	IntA2D1	4.70368e-06	3.32	qFT58; qFT59; qFT60; qMT25; qPN18; qSW33	qSN57
134	Bn-A03-p9243701	175	chrA03	8525535	Bn-scaff_16394_1-p623306	single marker	chrC04	31861637	IntA2D1	4.15022e-06	3.26	qFT58; qFT59; qFT60; qMT25; qPN18; qSW33	qSN57
135	Bn-A03-p9243701	175	chrA03	8525535	Bn-scaff_16534_1-p2320270	single marker	chrC04	4906948	IntA2D1	8.48235e-06	4.23	qFT58; qFT59; qFT60; qMT25; qPN18; qSW33	NA
136	Bn-A03-p9243701	175	chrA03	8525535	Bn-scaff_16876_1-p1293441	single marker	chrC04	33676601	IntA2D1	1.17722e-05	3.51	qFT58; qFT59; qFT60; qMT25; qPN18; qSW33	qSN57
137	Bn-A03-p9243701	175	chrA03	8525535	Bn-scaff_18776_1-p246454	810	chrC04	29694180	IntA2D1	9.33197e-06	3.89	qFT58; qFT59; qFT60; qMT25; qPN18; qSW33	qSN57
138	Bn-A09-p26133745	573	chrA09	24197901	Bn-A09-p32275168	single marker	chrA09	30119042	IntA2D1	1.24811e-05	1.89	qMT49; qOC150; qPH38; qPH40; qSY41	NA
139	Bn-A09-p26727566	single marker	NA	NA	Bn-A09-p31987382	single marker	chrA09	29887581	IntA2D1	1.46631e-05	1.85	NA	NA
140	Bn-A09-p26727566	single marker	NA	NA	Bn-A09-p32275168	single marker	chrA09	30119042	IntA2D1	9.53576e-06	1.72	NA	NA
141	Bn-A09-p27944522	single marker	chrA09	25872540	Bn-A09-p31987382	single marker	chrA09	29887581	IntA2D1	1.5143e-05	1.89	qOC150; qPH41; qPH42; qSY42	NA
142	Bn-A09-p27944522	single marker	chrA09	25872540	Bn-A09-p32275168	single marker	chrA09	30119042	IntA2D1	6.66636e-06	2.13	qOC150; qPH41; qPH42; qSY42	NA
143	Bn-A09-p27944522	single marker	chrA09	25872540	Bn-scaff_16888_1-p1382480	828	chrC04	45532698	IntA2D1	1.59406e-05	1.98	qOC150; qPH41; qPH42; qSY42	qOC125
144	Bn-A09-p28127211	single marker	chrA09	26047486	Bn-A09-p31987382	single marker	chrA09	29887581	IntA2D1	1.10891e-05	2.09	qOC150; qPH41; qPH42; qSY42	NA
145	Bn-A09-p28127211	single marker	chrA09	26047486	Bn-A09-p32275168	single marker	chrA09	30119042	IntA2D1	4.98943e-06	2.32	qOC150; qPH41; qPH42; qSY42	NA
146	Bn-A09-p28127211	single marker	chrA09	26047486	Bn-scaff_16888_1-p1382480	828	chrC04	45532698	IntA2D1	1.00698e-05	2	qOC150; qPH41; qPH42; qSY42	qOC125
147	Bn-A09-p29019543	single marker	NA	NA	Bn-A09-p32275168	single marker	chrA09	30119042	IntA2D1	1.28284e-05	2.49	NA	NA
148	Bn-A01-p19598162	67	chrA01	16438378	Bn-A02-p6147730	99	chrA02	3316102	IntDD	1.65253e-05	15.09	qOC8; qOC9; qOC10; qOC11	Qdt31; qFBH6; qFT36; qFT37; qFT38; qMT19; qRBH7; qSN19; qSW14
149	Bn-A01-p19607256	68	chrA01	16447787	Bn-A02-p6147730	99	chrA02	3316102	IntDD	5.08742e-06	15.66	qOC8; qOC9; qOC10; qOC11	Qdt31; qFBH6; qFT36; qFT37; qFT38; qMT19; qRBH7; qSN19; qSW14
150	Bn-A01-p19607256	68	chrA01	16447787	Bn-A02-p6570881	102	chrA02	3792352	IntDD	1.411e-05	15.15	qOC8; qOC9; qOC10; qOC11	qPW17; qRBH7; qSW12; qSW13; qSW14; qSY11
151	Bn-A01-p20393111	69	chrA01	17192802	Bn-A02-p6147730	99	chrA02	3316102	IntDD	1.20415e-05	16.64	qOC7; qOC8; qOC9; qOC10; qOC11	Qdt31; qFBH6; qFT36; qFT37; qFT38; qMT19; qRBH7; qSN19; qSW14
152	Bn-A01-p20988977	72	chrA01	17794288	Bn-A02-p6147730	99	chrA02	3316102	IntDD	1.00882e-05	17.02	qOC7; qOC8; qOC9; qOC10; qOC11	Qdt31; qFBH6; qFT36; qFT37; qFT38; qMT19; qRBH7; qSN19; qSW14
153	Bn-A01-p25570701	89	chrA01	23229544	Bn-A06-p1626020	366	chrA06	1675587	IntDD	9.58722e-06	22.94	qBR1; qDT3; qFT1; qMT1; qOC1; qPN1; qPNM1; qSY1	qMT39; qPH27; qPW24; qSW76; qSW77; qSW78
154	Bn-A02-p27179350	137	chrA02	24495096	Bn-A03-p26133346	227	chrA03	24475319	IntDD	1.12812e-05	18.53	qDT15; qDT16	qBY5; qSW50
155	Bn-A02-p27743910	139	chrA02	24724646	Bn-A03-p26133346	227	chrA03	24475319	IntDD	1.57907e-05	18.87	qDT15; qDT16; qPH9	qBY5; qSW50
156	Bn-A03-p10749391	178	chrA03	9910281	Bn-A03-p4116886	156	chrA03	3645854	IntDD	1.31385e-05	0.09	qBN8; qFT60; qMT25; qPH21; qPN18; qSW34; qSW35	qFBH11; qFT47; qFT48; qOC29; qPN16; qSW28; qSY20
157	Bn-A03-p10862251	1051	NA	NA	Bn-A03-p4116886	156	chrA03	3645854	IntDD	1.36058e-05	0.04	NA	qFBH11; qFT47; qFT48; qOC29; qPN16; qSW28; qSY20
158	Bn-A03-p11399915	183	chrA03	10522633	Bn-A03-p4116886	156	chrA03	3645854	IntDD	1.59653e-05	0.02	qDT42; qFT61qMT25; qSW35; qSW36; qSW37	qFBH11; qFT47; qFT48; qOC29; qPN16; qSW28; qSY20
159	Bn-A03-p22582234	215	chrA03	21359680	Bn-scaff_18712_1-p421039	single marker	chrC04	14127196	IntDD	1.41529e-05	14.94	NA	NA
160	Bn-A03-p23485055	218	chrA03	22043862	Bn-scaff_16095_1-p30079	804	chrC04	9983182	IntDD	1.58703e-05	15.91	qBY5; qPN24	NA
161	Bn-A03-p23485055	218	chrA03	22043862	Bn-scaff_16714_1-p112449	240	chrA04	542204	IntDD	1.67728e-05	15.62	qBY5; qPN24	qSW68; qSW69; qSW70
162	Bn-A03-p23485055	218	chrA03	22043862	Bn-scaff_17686_1-p237552	single marker	chrC04	13732348	IntDD	7.87264e-06	16.62	qBY5; qPN24	NA
163	Bn-A03-p23485055	218	chrA03	22043862	Bn-scaff_17869_1-p802577	803	chrC04	9868074	IntDD	9.68383e-06	17.98	qBY5; qPN24	NA
164	Bn-A03-p23485055	218	chrA03	22043862	Bn-scaff_18712_1-p421039	single marker	chrC04	14127196	IntDD	5.69257e-06	15.96	qBY5; qPN24	NA
165	Bn-A03-p25474850	225	chrA03	23842783	Bn-scaff_15712_8-p195672	809	chrC04	28516321	IntDD	1.28339e-05	14	qBY5	qSN57
166	Bn-A03-p25474850	225	chrA03	23842783	Bn-scaff_18712_1-p421039	single marker	chrC04	14127196	IntDD	1.34678e-05	15.06	qBY5	NA
167	Bn-A04-p16090875	284	chrA04	16283227	Bn-A07-p19915062	496	chrA07	21733727	IntDD	5.38363e-06	20.83	qSN27; qSW59; qSW60; qSW61; qSW62; qSW63	qOC142; qSY34
168	Bn-A04-p16090875	284	chrA04	16283227	Bn-A07-p20029449	1001	NA	NA	IntDD	1.40553e-05	18.94	qSN27; qSW59; qSW60; qSW61; qSW62; qSW63	NA
169	Bn-A04-p16090875	284	chrA04	16283227	Bn-A07-p20221692	497	chrA07	21980363	IntDD	6.54848e-06	20.68	qSN27; qSW59; qSW60; qSW61; qSW62; qSW63	NA
170	Bn-A04-p16090875	284	chrA04	16283227	Bn-A07-p20230189	498	chrA07	21986931	IntDD	5.88054e-06	21.96	qSN27; qSW59; qSW60; qSW61; qSW62; qSW63	NA
171	Bn-A05-p2367876	316	chrA05	2490409	Bn-scaff_18602_1-p109941	772	chrC03	51495174	IntDD	1.69754e-05	21.09	qBN11; qFT70; qFT71; qPH25; qPW23; qSN32; qSW71	qRBH18
172	Bn-A05-p2393098	317	chrA05	2515722	Bn-scaff_18602_1-p109941	772	chrC03	51495174	IntDD	8.92689e-06	21.74	qBN11; qFT70; qFT71; qPH25; qPW23; qSN32; qSW71	qRBH18
173	Bn-A05-p849712	1029	NA	NA	Bn-A08-p13707991	779	chrC03	57610943	IntDD	1.08639e-05	22.15	NA	qBN40; qMT62; qMT63; qOC106; qOC107; qOC108; qOC109; qOC110; qOC111; qOC112; qOC113; qOC114; qOC115; qPN47; qRBH18; qSN56; qSW119
174	Bn-A05-p849712	1029	NA	NA	Bn-scaff_16712_1-p33920	single marker	NA	NA	IntDD	2.85738e-06	22.77	NA	NA
175	Bn-A05-p849712	1029	NA	NA	Bn-scaff_18559_1-p86130	single marker	chrC03	58166867	IntDD	2.31377e-06	25.23	NA	qBN42; qMT63; qOC108; qOC116; qOC117; qOC118; qOC119; qOC120
176	Bn-A06-p18252711	401	chrA06	19636539	Bn-scaff_16139_1-p289046	697	chrC02	12130992	IntDD	4.31025e-06	22.81	qFT73; qMT45; qPH30; qPH31	qBN35; qOC158; qPN39
177	Bn-A06-p18388778	402	chrA06	19763994	Bn-scaff_16139_1-p289046	697	chrC02	12130992	IntDD	2.55713e-06	22.26	qFT73; qMT45; qPH30; qPH31	qBN35; qOC158; qPN39
178	Bn-A06-p18402713	403	chrA06	19778000	Bn-scaff_16139_1-p289046	697	chrC02	12130992	IntDD	4.04532e-06	22.66	qFT73; qMT45; qPH30; qPH31	qBN35; qOC158; qPN39
179	Bn-A06-p18445250	404	chrA06	19814814	Bn-scaff_16139_1-p289046	697	chrC02	12130992	IntDD	1.69195e-05	21.49	qFT73; qMT45	qBN35; qOC158; qPN39
180	Bn-A06-p21064290	410	chrA06	20607835	Bn-A09-p27944522	single marker	chrA09	25872540	IntDD	6.58861e-06	23.21	NA	qOC150; qPH40; qPH41; qPH-LP16; qSY41; qSY42; qPH42
181	Bn-A06-p21064290	410	chrA06	20607835	Bn-A09-p28127211	single marker	chrA09	26047486	IntDD	6.96041e-06	23.09	NA	qOC150; qPH42; qPH41; qPH-LP16; qSY42
182	Bn-A06-p21162770	409	chrA06	20527986	Bn-A09-p27944522	single marker	chrA09	25872540	IntDD	1.43125e-05	22.91	qFT73	qOC150; qPH40; qPH41; qPH-LP16; qSY41; qSY42; qPH42
183	Bn-A06-p21162770	409	chrA06	20527986	Bn-A09-p28127211	single marker	chrA09	26047486	IntDD	1.46022e-05	22.81	qFT73	qOC150; qPH42; qPH41; qPH-LP16; qSY42
184	Bn-A06-p21415201	407	chrA06	20298155	Bn-scaff_16139_1-p289046	697	chrC02	12130992	IntDD	7.80036e-06	19.94	qFT73	qBN35; qOC158; qPN39
185	Bn-A06-p21653611	411	chrA06	20671061	Bn-A09-p27944522	single marker	chrA09	25872540	IntDD	2.73901e-06	24.53	NA	qOC150; qPH40; qPH41; qPH-LP16; qSY41; qSY42; qPH42
186	Bn-A06-p21653611	411	chrA06	20671061	Bn-A09-p28127211	single marker	chrA09	26047486	IntDD	2.88985e-06	24.4	NA	qOC150; qPH42; qPH41; qPH-LP16; qSY42
187	Bn-A06-p21653611	411	chrA06	20671061	Bn-A09-p28237378	single marker	NA	NA	IntDD	1.2745e-05	24.26	NA	NA
188	Bn-A06-p21896359	413	chrA06	20921105	Bn-A09-p27944522	single marker	chrA09	25872540	IntDD	5.98888e-06	23.74	NA	qOC150; qPH40; qPH41; qPH-LP16; qSY41; qSY42; qPH42
189	Bn-A06-p21896359	413	chrA06	20921105	Bn-A09-p28127211	single marker	chrA09	26047486	IntDD	6.60174e-06	23.62	NA	qOC150; qPH42; qPH41; qPH-LP16; qSY42
190	Bn-A06-p21954315	414	chrA06	20986276	Bn-A09-p27944522	single marker	chrA09	25872540	IntDD	6.4321e-06	22.79	NA	qOC150; qPH40; qPH41; qPH-LP16; qSY41; qSY42; qPH42
191	Bn-A06-p21954315	414	chrA06	20986276	Bn-A09-p28127211	single marker	chrA09	26047486	IntDD	7.15191e-06	22.68	NA	qOC150; qPH42; qPH41; qPH-LP16; qSY42
192	Bn-A06-p22105035	single marker	chrA06	21140367	Bn-A09-p27944522	single marker	chrA09	25872540	IntDD	2.68341e-06	23.68	qOC48	qOC150; qPH40; qPH41; qPH-LP16; qSY41; qSY42; qPH42
193	Bn-A06-p22105035	single marker	chrA06	21140367	Bn-A09-p28127211	single marker	chrA09	26047486	IntDD	2.95303e-06	23.57	qOC48	qOC150; qPH42; qPH41; qPH-LP16; qSY42
194	Bn-A06-p22105035	single marker	chrA06	21140367	Bn-A09-p28237378	single marker	NA	NA	IntDD	1.42137e-05	23.43	qOC48	NA
195	Bn-A06-p22121666	415	chrA06	21156997	Bn-A09-p27944522	single marker	chrA09	25872540	IntDD	1.59115e-06	24.15	qOC48	qOC150; qPH40; qPH41; qPH-LP16; qSY41; qSY42; qPH42
196	Bn-A06-p22121666	415	chrA06	21156997	Bn-A09-p28127211	single marker	chrA09	26047486	IntDD	1.75846e-06	24.04	qOC48	qOC150; qPH42; qPH41; qPH-LP16; qSY42
197	Bn-A06-p22209347	416	chrA06	21245949	Bn-A09-p27944522	single marker	chrA09	25872540	IntDD	6.97892e-06	23.36	qOC48	qOC150; qPH40; qPH41; qPH-LP16; qSY41; qSY42; qPH42
198	Bn-A06-p22209347	416	chrA06	21245949	Bn-A09-p28127211	single marker	chrA09	26047486	IntDD	7.82455e-06	23.21	qOC48	qOC150; qPH42; qPH41; qPH-LP16; qSY42
199	Bn-A06-p22324968	417	chrA06	21356614	Bn-A09-p27944522	single marker	chrA09	25872540	IntDD	1.34663e-05	21.72	qOC48; qPNM14	qOC150; qPH40; qPH41; qPH-LP16; qSY41; qSY42; qPH42
200	Bn-A06-p22324968	417	chrA06	21356614	Bn-A09-p28127211	single marker	chrA09	26047486	IntDD	1.4539e-05	21.62	qOC48; qPNM14	qOC150; qPH42; qPH41; qPH-LP16; qSY42
201	Bn-A06-p22383556	single marker	chrA06	21416080	Bn-A09-p26727566	single marker	NA	NA	IntDD	1.18219e-05	20.43	qOC48; qPNM14	NA
202	Bn-A06-p22383556	single marker	chrA06	21416080	Bn-A09-p27944522	single marker	chrA09	25872540	IntDD	4.35142e-06	21.55	qOC48; qPNM14	qOC150; qPH40; qPH41; qPH-LP16; qSY41; qSY42; qPH42
203	Bn-A06-p22383556	single marker	chrA06	21416080	Bn-A09-p28127211	single marker	chrA09	26047486	IntDD	5.67615e-06	21.26	qOC48; qPNM14	qOC150; qPH42; qPH41; qPH-LP16; qSY42
204	Bn-A06-p22582397	single marker	chrA06	21623377	Bn-A09-p27944522	single marker	chrA09	25872540	IntDD	3.1954e-06	21.13	qOC48; qPNM14	qOC150; qPH40; qPH41; qPH-LP16; qSY41; qSY42; qPH42
205	Bn-A06-p22582397	single marker	chrA06	21623377	Bn-A09-p28127211	single marker	chrA09	26047486	IntDD	3.38819e-06	20.98	qOC48; qPNM14	qOC150; qPH42; qPH41; qPH-LP16; qSY42
206	Bn-A06-p22582397	single marker	chrA06	21623377	Bn-A09-p28237378	single marker	NA	NA	IntDD	1.43803e-05	20.72	qOC48; qPNM14	NA
207	Bn-A06-p22605217	418	chrA06	21643964	Bn-A09-p27944522	single marker	chrA09	25872540	IntDD	1.39143e-05	19.68	qPNM14	qOC150; qPH40; qPH41; qPH-LP16; qSY41; qSY42; qPH42
208	Bn-A06-p22605217	418	chrA06	21643964	Bn-A09-p28127211	single marker	chrA09	26047486	IntDD	1.50032e-05	19.55	qPNM14	qOC150; qPH42; qPH41; qPH-LP16; qSY42
209	Bn-A06-p23590868	419	chrA06	22561207	Bn-A09-p27944522	single marker	chrA09	25872540	IntDD	7.06292e-06	20.04	NA	qOC150; qPH40; qPH41; qPH-LP16; qSY41; qSY42; qPH42
210	Bn-A06-p23590868	419	chrA06	22561207	Bn-A09-p28127211	single marker	chrA09	26047486	IntDD	8.62774e-06	19.87	NA	qOC150; qPH42; qPH41; qPH-LP16; qSY42
211	Bn-A06-p2563025	372	chrA06	2519370	Bn-A07-p15287374	single marker	chrA03	13085105	IntDD	9.47818e-06	16.89	qOC140; qPH27	qFT65; qMT25; qSN23; qSW45
212	Bn-A08-p13707991	779	chrC03	57610943	Bn-A09-p30075198	577	chrA09	27889735	IntDD	4.41335e-06	19.4	qBN40; qMT62; qMT63; qOC108; qOC109; qOC110; qOC111; qOC112; qOC113; qOC114; qOC115; qPN47; qSN56; qSW119	qOC49; qOC50; qOC141
213	Bn-A08-p16799210	525	chrA08	14272093	Bn-A10-p4356450	602	chrA10	474842	IntDD	1.27869e-05	18.85	qSW104	qFBH4; qFT19; qFT20; qFT21; qOC26; qOC27
214	Bn-A09-p29019543	single marker	NA	NA	Bn-scaff_16712_1-p33920	single marker	NA	NA	IntDD	8.29866e-06	19	NA	NA
215	Bn-A09-p30075198	577	chrA09	27889735	Bn-scaff_16712_1-p33920	single marker	NA	NA	IntDD	1.36649e-06	22.34	qOC150	NA
216	Bn-A09-p30358198	578	chrA09	28142584	Bn-scaff_17190_1-p1116406	single marker	chrC09	4479109	IntDD	5.18549e-06	21.74	qOC150	NA
217	Bn-A09-p30358198	578	chrA09	28142584	Bn-scaff_17190_1-p1119408	978	chrC09	4482117	IntDD	1.01944e-05	21.74	qOC150	NA
218	Bn-A09-p30358198	578	chrA09	28142584	Bn-scaff_17297_1-p202207	single marker	chrC09	4700518	IntDD	1.69463e-05	21.04	qOC150	NA
219	Bn-A09-p30535727	580	chrA09	28336157	Bn-scaff_16712_1-p33920	single marker	NA	NA	IntDD	6.49127e-06	20.94	qDT65; qOC150	NA
220	Bn-A09-p30535727	580	chrA09	28336157	Bn-scaff_17119_1-p410578	778	chrC03	57154413	IntDD	2.40783e-06	21.91	qDT65; qOC150	qBN40; qBR5; qMT62; qMT63; qOC106; qOC107; qOC108; qOC109; qOC110; qOC111; qPN47; qRBH18; qSN55; qSW119
221	Bn-A09-p30601385	single marker	NA	NA	Bn-scaff_16712_1-p33920	single marker	NA	NA	IntDD	5.40374e-06	21.89	NA	NA
222	Bn-A09-p30601385	single marker	NA	NA	Bn-scaff_17119_1-p410578	778	chrC03	57154413	IntDD	2.17953e-06	22.85	NA	qBN40; qBR5; qMT62; qMT63; qOC106; qOC107; qOC108; qOC109; qOC110; qOC111; qPN47; qRBH18; qSN55; qSW119
223	Bn-A09-p30601385	single marker	NA	NA	Bn-scaff_23761_1-p249628	single marker	chrC03	57481703	IntDD	1.54451e-05	20.7	NA	qBN40; qMT62; qMT63; qOC106; qOC107; qOC108; qOC109; qOC110; qOC111; qOC112; qOC113; qOC114; qOC115; qPN47; qRBH18; qSN56; qSW119
224	Bn-A09-p30718480	581	chrA09	28469322	Bn-scaff_16712_1-p33920	single marker	NA	NA	IntDD	1.54847e-05	21.72	qDT65; qOC150	NA
225	Bn-A09-p30718480	581	chrA09	28469322	Bn-scaff_17119_1-p410578	778	chrC03	57154413	IntDD	7.65048e-07	23.91	qDT65; qOC150	qBN40; qBR5; qMT62; qMT63; qOC106; qOC107; qOC108; qOC109; qOC110; qOC111; qPN47; qRBH18; qSN55; qSW119
226	Bn-A09-p30718480	581	chrA09	28469322	Bn-scaff_23761_1-p249628	single marker	chrC03	57481703	IntDD	5.2978e-06	21.79	qDT65; qOC150	qBN40; qMT62; qMT63; qOC106; qOC107; qOC108; qOC109; qOC110; qOC111; qOC112; qOC113; qOC114; qOC115; qPN47; qRBH18; qSN56; qSW119
227	Bn-A09-p30835062	582	chrA09	28582713	Bn-scaff_17190_1-p1116406	single marker	chrC09	4479109	IntDD	1.43237e-05	22.36	qDT65; qOC150; Qph44	NA
228	Bn-A09-p30835062	582	chrA09	28582713	Bn-scaff_17297_1-p202207	single marker	chrC09	4700518	IntDD	2.75176e-06	22.62	qDT65; qOC150; qPH44	NA
229	Bn-A09-p30877372	583	chrA09	28622919	Bn-scaff_16712_1-p33920	single marker	NA	NA	IntDD	5.44568e-06	22.17	qOC150; qPH44	NA
230	Bn-A09-p30877372	583	chrA09	28622919	Bn-scaff_17119_1-p410578	778	chrC03	57154413	IntDD	1.02727e-05	21.74	qOC150; qPH44	qBN40; qBR5; qMT62; qMT63; qOC106; qOC107; qOC108; qOC109; qOC110; qOC111; qPN47; qRBH18; qSN55; qSW119
231	Bn-A09-p4996710	587	chrA09	29576658	Bn-scaff_17119_1-p410578	778	chrC03	57154413	IntDD	5.13523e-06	22.17	qDT66; qMT51; qPH45	qBN40; qBR5; qMT62; qMT63; qOC106; qOC107; qOC108; qOC109; qOC110; qOC111; qPN47; qRBH18; qSN55; qSW119
232	Bn-scaff_16197_1-p1013793	588	chrC08	33073391	Bn-scaff_17190_1-p1116406	single marker	chrC09	4479109	IntDD	9.30824e-06	22.55	qMT101	NA
233	Bn-scaff_16197_1-p1635223	966	chrC08	32476052	Bn-scaff_17190_1-p1116406	single marker	chrC09	4479109	IntDD	1.5923e-05	22.43	qMT101	NA
234	Bn-scaff_16197_1-p1635223	966	chrC08	32476052	Bn-scaff_17297_1-p202207	single marker	chrC09	4700518	IntDD	3.60274e-06	22.57	qMT101	NA
235	Bn-scaff_16197_1-p1822297	668	chrC08	32322564	Bn-scaff_17190_1-p1116406	single marker	chrC09	4479109	IntDD	6.13073e-06	23.23	qMT101	NA
236	Bn-scaff_16197_1-p1822297	668	chrC08	32322564	Bn-scaff_17297_1-p202207	single marker	chrC09	4700518	IntDD	1.23333e-06	23.4	qMT101	NA
237	Bn-scaff_16197_1-p2581685	single marker	chrC08	31625079	Bn-scaff_17190_1-p1116406	single marker	chrC09	4479109	IntDD	6.01256e-06	23.21	qFBH32; qMT101; qSW143	NA
238	Bn-scaff_16197_1-p2581685	single marker	chrC08	31625079	Bn-scaff_17297_1-p202207	single marker	chrC09	4700518	IntDD	3.38736e-06	23.45	qFBH32; qMT101; qSW143	NA
239	Bn-scaff_16197_1-p2605576	single marker	chrC08	31605576	Bn-scaff_17190_1-p1116406	single marker	chrC09	4479109	IntDD	1.45948e-06	23.98	qFBH32	NA
240	Bn-scaff_16197_1-p2605576	single marker	chrC08	31605576	Bn-scaff_17190_1-p1119408	978	chrC09	4482117	IntDD	2.65084e-06	24.02	qFBH32	NA
241	Bn-scaff_16197_1-p2605576	single marker	chrC08	31605576	Bn-scaff_17297_1-p202207	single marker	chrC09	4700518	IntDD	6.11447e-06	23.19	qFBH32	NA
242	Bn-scaff_16197_1-p2626407	963	chrC08	31578358	Bn-scaff_17190_1-p1116406	single marker	chrC09	4479109	IntDD	1.4154e-06	22.74	qFBH32	NA
243	Bn-scaff_16197_1-p2626407	963	chrC08	31578358	Bn-scaff_17190_1-p1119408	978	chrC09	4482117	IntDD	2.58926e-06	22.77	qFBH32	NA
244	Bn-scaff_16197_1-p2626407	963	chrC08	31578358	Bn-scaff_17297_1-p202207	single marker	chrC09	4700518	IntDD	5.4524e-06	21.94	qFBH32	NA
245	Bn-scaff_16197_1-p3021158	962	chrC08	31267293	Bn-scaff_17190_1-p1116406	single marker	chrC09	4479109	IntDD	2.23358e-06	22.47	NA	NA
246	Bn-scaff_16197_1-p3021158	962	chrC08	31267293	Bn-scaff_17190_1-p1119408	978	chrC09	4482117	IntDD	3.9694e-06	22.51	NA	NA
247	Bn-scaff_16197_1-p3021158	962	chrC08	31267293	Bn-scaff_17297_1-p202207	single marker	chrC09	4700518	IntDD	1.26443e-06	22.7	NA	NA
248	Bn-scaff_16197_1-p3241707	961	chrC08	31032014	Bn-scaff_17190_1-p1116406	single marker	chrC09	4479109	IntDD	2.99433e-06	23.77	NA	NA
249	Bn-scaff_16197_1-p3241707	961	chrC08	31032014	Bn-scaff_17190_1-p1119408	978	chrC09	4482117	IntDD	5.16536e-06	23.87	NA	NA
250	Bn-scaff_16197_1-p3241707	961	chrC08	31032014	Bn-scaff_17297_1-p202207	single marker	chrC09	4700518	IntDD	1.01286e-05	22.96	NA	NA
251	Bn-scaff_16197_1-p679283	967	chrC08	33350933	Bn-scaff_17190_1-p1116406	single marker	chrC09	4479109	IntDD	1.27497e-05	22.11	qMT101	NA
Interaction type*: Int AA, AD, DD present the interaction with addtive by addtive, additive by dominance and domiance by domiance effects, respetively.
Previous identified QTL**: the overlapped QTL identitified in TN DH population by Luo et al (unpublished data).
